# Supplementary material for: Cascade Förster Resonance Energy Transfer Studies for Enhancement of Light Harvesting on Dye-Sensitized Solar Cells
Source: Nanomaterials (Basel). 2022 Nov 20;12(22):4085. doi: 10.3390/nano12224085 (PMC9694053; doi:10.3390/nano12224085)
Supplement: Supplementary file 1 [file nanomaterials-12-04085-s001.zip]

Archive with 1 entries (1 files):
- nanomaterials-2046295-supplementary.pdf
